# Supplementary material for: Responses of the Leaf Characteristics of Nymphoides peltata to a Water Depth Gradient in the Qionghai Lake, Western Sichuan Plateau, China
Source: Plants (Basel). 2025 Mar 14;14(6):919. doi: 10.3390/plants14060919 (PMC11944560; doi:10.3390/plants14060919)
Supplement: Supplementary file 1 [file plants-14-00919-s001.zip]

Archive with 1 entries (1 files):
- plants-3438487-supplementary.pdf
